# Supplementary material for: Expansion of Host Regulatory T Cells by Secreted Products of the Tapeworm Echinococcus multilocularis
Source: Front Immunol. 2020 May 8;11:798. doi: 10.3389/fimmu.2020.00798 (PMC7225322; doi:10.3389/fimmu.2020.00798)
Supplement: TABLE S1 — List and corresponding accession numbers of gene sequences used. [file Table_1.XLSX]

## Sheet: Sheet1
Supplementary Table 1: List and corresponding accession numbers of gene sequences used
Gene	GenBank Accession Number
E. multilocularis Emact	HF912278
B. malayi TGH-2	AAD19903
C. elegans DAF-7	NP_497265
C. elegans DBL-1	NP_504709
D. melanogaster activin	NP_651942
D. melanogaster decapentaplegic	NP_477311
H. sapiens BMP-2	NP_001191
H. sapiens BMP-3	NP_001192
H. sapiens BMP-4	NP_031580
H. sapiens BMP-5	NP_066551
H. sapiens BMP-6	NP_001709
H. sapiens BMP-7	NP_001710
H. sapiens BMP-8	NP_861525
H. sapiens GDF-5	NP_000548
H. sapiens GDF-6	NP_001001557
H. sapiens GDF-7	NP_878248
H. sapiens GDF-10	NP_004953
H. sapiens Inhibinβ A precursor	NP_002183
H. sapiens Inhibinβ B	NP_002184
H. sapiens Inhibinβ C	NP_005529
H. sapiens Inhibinβ E precursor	NP_113667
H. sapiens TGF-β 1	NP_000651
H. sapiens TGF-β 2	NP_003229
H. sapiens TGF-β 3	NP_003230
Mus musculus BMP-2	NP_031579
M. musculus BMP-3	NP_775580
M. musculus BMP-4	NP_031580
M. musculus GDF-10	NP_665684
M. musculus Inhibinβ A	NP_032406
M. musculus Inhibinβ B	NP_032407
M. musculus TGF-β 1	NP_035707
M. musculus TGF-β 2	NP_033393
M. musculus TGF-β 3	NP_033394
S. mansoni InAct	DQ863513
Strongyloides stercoralis TGH-1	AAV84743
